# Supplementary material for: Immunogenicity of Fetal Liver-Derived Progenitor and Stem Cells: Expression of MHC Molecules
Source: Asian Pac J Cancer Prev. 2026 Jan 21;27(1):297–306. doi: 10.31557/APJCP.2026.27.1.297 (PMC13418043; doi:10.31557/APJCP.2026.27.1.297)
Supplement: Table S1 [file APJCP-27-1-297-s001.xlsx]

## Sheet: Лист1
Table 2. Anti-HLA Class I antibody levels in fetal liver suspension samples of 5-12thweek of gestation (M±SD)
Group	Bead No.	Serogical Typing											HLA class I beads % higher than non-stained gates
													NC		5th week		7th week		9th week		10th week		11th week		12th week		PC
		A		B			Bw			C
1	1	1	11		46	57		6	4		6	8		1.08		7		8.63		10.79		9.69		9.2		10.79		99.05
														±0,92		±1,2		±0,9		±3,79		±4,41		±3,43		±2,16		±2,85
	2	11	29		18	38		6	4		12	NA		1.41		8.22		11.43		12.6		7.33		7.78		10.58		99.92
														±0,45		±0,82		±2,45		±4,24		±1,76		±1,88		±2,75		±2,4
	3	3	66		72	52		6	4		2	12		0.04		11.78		8.94		8.45		9.98		12.04		11.52		99.38
														±0,62		±2,43		±1,68		±2,26		±0,85		±3,68		±1,95		±2,42
	4	1	29		13	81		4	6		6	18		0.39		6.81		7.37		6.9		10.79		7.63		9.77		99.41
														±0,6		±2,01		±1,26		±2,13		±4,13		±1,57		±3,39		±4,42
	5	1	30		71	42		6	NA		10	17		2.13		6.4		9.64		9.96		10.82		11.1		7.95		99.71
														±0,96		±2,36		±2,47		±1,29		±3,55		±2,46		±2,65		±1,92
	6	1	69		8	55		6	NA		1	7		0.05		9.07		6		11.03		11.43		11.81		7.46		99.38
														±0,03		±1,55		±2,74		±2,9		±3,68		±1,34		±3,74		±1,36
	7	1	80		18	50		6	NA		2	6		1.79		8.44		10.72		6.55		11.46		8.58		10.85		99.74
														±0,85		±2,86		±2,71		±4,47		±4,5		±2,75		±1,43		±3,08
	8	NA	NA		NA	NA		NA	NA		NA	NA		1.01		3.6		1.44		1.79		4.42		3.01		4.44		1.51
														±0,98		±1,25		±0,12		±0,77		±0,98		±1,08		±1,15		±1,15
	9	23	80		8	18		6	NA		2	10		2.96		7.44		10.31		9.9		7.05		9.15		11.35		99.53
														±0,83		±1,75		±1,25		±2,2		±2,97		±3,39		±3,0		±4,35
2	1	2	11		27	49		4	NA		7	10		0.6		9.19		7.42		7.85		8.42		6.01		8.8		99.9
														±0,91		±1,96		±3,54		±3,38		±4,45		±1,07		±2,17		±2,47
	2	2	24		54	67		6	NA		1	7		0.83		7.06		10.24		8.75		8.81		10.52		7.73		99.45
														±0,79		±2,63		±1,28		±2,8		±1,31		±3,96		±2,84		±1,92
	3	11	24		62	35		6	NA		9	4		1.23		9.12		9.31		9.04		8.8		7.85		11.31		99.09
														±0,27		±1,08		±2,42		±4,01		±4,47		±2,81		±3,99		±3,7
	4	2	29		64	57		6	4		8	18		1.73		8.9		6.49		7.35		8.08		7.4		11.77		99.74
														±0,41		±1,17		±1,22		±0,75		±2,36		±2,89		±1,41		±1,11
	5	2	31		39	48		6	NA		7	8		0.67		7.88		9.08		11.33		7.07		9.77		12.02		99.62
														±0,52		±1,31		±3,29		±0,68		±4,05		±3,92		±2,87		±1,18
	6	1	11		47	51		4	NA		9	6		1.44		9.26		11.83		6.12		12.53		8.84		11.41		99.85
														±0,82		±2,36		±2,49		±4,07		±2,52		±2,0		±3,23		±1,22
	7	23	N		7	41		6	NA		7	8		0.21		6.76		11.04		10.8		8.48		9.8		10.87		99.09
														±0,97		±0,5		±1,37		±1,38		±1,27		±4,02		±2,54		±1,12
	8	NA	NA		NA	NA		NA	NA		NA	NA		0.26		1.56		2.29		3.6		2.12		0.57		4.91		2.3
														±0,08		±0,97		±2,02		±1,0		±1,74		±0,28		±1,65		±2,04
	9	29	69		39	55		6	NA		1	7		2.4		7.91		9.24		10.85		6.31		10.59		7.13		99.63
														±0,23		±0,78		±2,14		±2,86		±4,09		±3,92		±4,06		±2,6
3	1	3	32		27	60		4	6		2	10		0.79		6.95		9.01		12.84		12.59		6.61		5.88		99.17
														±0,18		±0,64		±3,1		±0,78		±2,1		±1,15		±2,79		±2,54
	2	3	32		61	47		6	4		2	6		0.64		8.88		11.43		6.67		6.31		6.57		9.96		99.12
														±0,23		±2,16		±4,37		±1,62		±1,96		±4,3		±4,05		±0,86
	3	3	66		7	81		6	NA		15	18		1.72		9.97		10.36		7.21		10.56		6.8		9.97		99.15
														±0,14		±1,71		±3,69		±2,24		±2,46		±2,53		±4,25		±2,13
	4	33	36		63	53		4	NA		4	14		2.34		8.32		8.88		10.09		7.81		11.72		7.35		99.94
														±0,14		±0,65		±2,06		±2,91		±3,71		±2,96		±1,04		±4,05
	5	3	N		35	56		6	NA		1	4		2.07		11.94		10.9		9.7		6.2		11.47		7.36		99.33
														±0,75		±2,99		±1,97		±2,54		±1,78		±4,03		±3,03		±2,12
	6	25	36		7	44		6	4		5	7		2.87		11.56		8.16		7.27		8.54		8.3		8.93		99.93
														±0,06		±0,53		±0,91		±4,18		±2,08		±4,01		±3,64		±0,67
	7	23	32		41	44		6	4		4	17		2.96		7.34		6.68		7.18		11.87		9.47		8.61		99.12
														±0,42		±1,91		±2,72		±2,44		±3,84		±2,24		±0,9		±2,57
	8	NA	NA		NA	NA		NA	NA		NA	NA		1.23		0.52		0.97		0.62		4.23		0.38		3.77		0.48
														±0,81		±0,47		±0,78		±0,32		±1,56		±0,28		±1,08		±0,25
	9	25	68		65	58		6	4		7	8		1.7		8.37		8.47		9.43		10.23		11.34		8.97		99.68
														±0,76		±1,16		±3,27		±2,8		±3,98		±1,22		±3,28		±2,71
4	1	24	30		37	48		4	6		6	8		1.89		11.47		6		8.64		12.89		9.35		5.35		99.46
														±0,14		±2,85		±1,38		±1,4		±4,35		±3,74		±2,74		±3,87
	2	11	24		59	60		4	6		1	10		2.59		11.03		9.16		11.17		12.5		8.44		5.92		99.17
														±0,84		±0,5		±2,47		±1,73		±4,27		±2,48		±3,54		±3,18
	3	11	30		13	75		4	6		6	8		2.95		10.23		11.8		11.22		9.26		9.74		12.34		99.12
														±0,39		±2,34		±4,04		±1,24		±2,17		±4,0		±1,94		±1,57
	4	26	34		38	75		4	6		4	7		0.63		11.48		9.2		12.98		6.67		10.51		11.01		99.55
														±0,33		±2,36		±2,95		±3,31		±0,68		±3,71		±2,4		±1,38
	5	68	74		72	45		6	NA		2	16		2.95		10.39		9.31		6.1		8.67		7.51		10.64		99.29
														±0,85		±0,89		±1,44		±4,24		±1,04		±2,92		±4,32		±2,28
	6	32	66		51	73		4	6		1	15		2.44		6.9		10.76		10.55		11.84		11.77		9.67		99.58
														±0,45		±2,8		±3,68		±1,19		±1,21		±3,11		±1,42		±2,03
	7	2	31		62	67		6	NA		7	NA		1.57		6.65		10.91		7.49		10.76		12.06		7.04		99.11
														±0,57		±2,78		±0,8		±4,13		±2,32		±0,89		±2,83		±1,8
	8	NA	NA		NA	NA		NA	NA		NA	NA		0.2		3.69		3.89		2.71		3.82		0.16		2.02		0.16
														±0,12		±1,02		±0,73		±1,11		±2,4		±0,07		±0,57		±0,11
	9	33	74		72	78		6	NA		2	16		1		8.2		8.56		10.05		11.89		6.49		6.95		99.74
														±0,62		±0,59		±4,49		±1,52		±2,88		±4,23		±2,86		±2,53
Source: Data, acquired from a CyFlow Space flow cytometer (488 nm laser), were analyzed using descriptive statistical methods within Statistica 10
Note: NC – negative control, PC – positive control, NA – not available
